# Supplementary material for: Strategic orchestration in sharing economies: A configurational analysis of platform differentiation and governance alignment
Source: PLoS One. 2025 Jun 25;20(6):e0326774. doi: 10.1371/journal.pone.0326774 (PMC12193835; doi:10.1371/journal.pone.0326774)
Supplement: S1 Dataset — (XLSX) [file pone.0326774.s001.xlsx]

## Sheet: Focal Platform
			Variety-based Positiong			Gender-based Positiong	Region-based Positiong							Resource ownership	Transaction process differetion
ID	Performance	Type	Search goods	Experience goods	Credence goods	Female	East	South	North	Central	Southwest	Northwest	Northeast		User promotion	Product or service review	Information release	Matching transactions,	Transaction execution	Risk control	Dispute resolution	Service management
1	64718.4	1	1	0	0	0.505923	0.285002	0.19256	0.107005	0.0685679	0.153379	0.0570365	0.083571	3	0	1	0	1	0	1	1	1
2	1.63224e+06	1	1	0	0	0.138924	0.28733	0.205764	0.0939419	0.060315	0.164665	0.0515079	0.0960768	1		0	0	0	1	1	0
3	691726	1	1	0	0	0.343624	0.317677	0.187112	0.070911	0.0577123	0.171584	0.0626295	0.0887681	1		0	0	0	1	1	0
4	1.6969e+07	1	1	0	0	0.450126	0.265436	0.187223	0.100366	0.0613155	0.188207	0.0619709	0.0937028	1	0	0	0	0	0	0	0	0
5	1.34783e+06	1	1	0	0	0.483183	0.290567	0.294081	0.0639169	0.0525818	0.132557	0.0478589	0.0872165	2		1	0	0	1	1	1
6	10808516	1	1	0	0	0.418762	0.265772	0.199005	0.110282	0.0713101	0.150912	0.0646767	0.0970149	2		0	0	0	1	1	0
7	346096	2	1	0	0	0.448072	0.315857	0.188389	0.0688498	0.0694333	0.159215	0.0578368	0.0828532	3	0	1	1	1	1	1	1
8	10737124	2	1	0	0	0.354043	0.28649	0.204931	0.0936986	0.0641095	0.145753	0.0701371	0.0865754	3		1	1	1	1	1	1
9	1.26535e+06	2	1	1	0	0.475064	0.298902	0.214473	0.0764874	0.0614092	0.146997	0.0613772	0.0931249	3		1	0	1	0	0	1
10	2.68087e+07	2	1	1	0	0.455829	0.280811	0.207691	0.100939	0.0635823	0.155343	0.0511441	0.0953735	1	0	0	0	0	0	0	0	0
11	6.55479e+06	2	0	1	0	0.348872	0.291595	0.17494	0.128193	0.066506	0.138795	0.0684338	0.0819277	1	0	0	1	1	0	0	0	0
12	5.76382e+06	2	1	1	0	0.363622	0.290032	0.213671	0.0758544	0.0633881	0.145793	0.0659765	0.101368	2		1	1	1	1	1	1
13	261357	2	1	1	0	0.474359	0.278978	0.205789	0.0835474	0.0674819	0.132518	0.0757779	0.0999845	1	0	0	0	1	0	0	0	1
14	9.97843e+06	2	1	0	0	0.229395	0.3117	0.201242	0.0583851	0.0608696	0.147205	0.0745341	0.111801	3		1	1	1	1	1	1	0
15	606599	2	1	1	0	0.386168	0.268721	0.248529	0.0865717	0.0587393	0.147113	0.0486136	0.0858293	3		1	0	1	0	0	1
16	488026	2	1	0	0	0.46078	0.27835	0.205607	0.0850166	0.0681338	0.156467	0.0602955	0.105818	3		1	1	1	1	1	1
17	2.48615e+06	2	1	1	0	0.445804	0.292929	0.142925	0.233942	0.0485897	0.116378	0.0471676	0.0670776	2		1	0	1	0	0	1
18	72168	2	1	0	0	0.358639	0.287354	0.216719	0.0988878	0.057699	0.132256	0.0604796	0.0905457	3		1	1	1	1	1	1
19	724629	2	1	0	0	0.426289	0.261768	0.214462	0.0948699	0.0696149	0.175016	0.0554239	0.0896643	3		1	1	1	1	1	1
20	221858	3	1	1	0	0.337026	0.297973	0.213102	0.0705604	0.0626677	0.146488	0.0651932	0.0981846	1	1	0	1	1	0	1	1	0
21	1.80125e+06	3	1	1	0	0.464821	0.250515	0.169382	0.105331	0.0546093	0.225287	0.0501666	0.106072	1	0	0	0	0	0	0	0	0
22	825198	3	1	1	0	0.296576	0.272388	0.211463	0.0925152	0.0640594	0.158597	0.0670262	0.0883345	1	0	0	1	1	0	1	1	0
23	350752	4	1	0	1	0.273427	0.264054	0.222874	0.0960324	0.0598136	0.172678	0.0587617	0.0843102	1	0	0	0	0	0	0	0	0
24	481430	4	1	0	0	0.423559	0.264409	0.186325	0.0790059	0.0895154	0.180638	0.0595944	0.0924828	1	0	0	0	0	0	0	0	0
25	344389	4	1	0	0	0.50356	0.284824	0.204194	0.0816128	0.0725086	0.156397	0.0549505	0.10226	1	0	0	0	0	0	0	0	0
26	195474	4	1	1	0	0.543213	0.285671	0.208875	0.0841282	0.0653702	0.148331	0.0601723	0.0996684	3		1					1
27	249562	5	0	1	0	0.179964	0.25694	0.209275	0.10979	0.0622275	0.179945	0.0598493	0.0816489	1		1	0
28	271600	5	0	1	0	0.473237	0.370694	0.179643	0.0990245	0.0577949	0.11559	0.0539296	0.0907417	1		1
29	95758.4	5	0	1	0	0.365994	0.282652	0.21724	0.0692797	0.062048	0.148539	0.069569	0.101244	1		0	0	0	0	0	0	0
30	201760	5	0	1	0	0.124447	0.289917	0.204278	0.0705882	0.0737967	0.164706	0.0502674	0.100535	3		0	1	1
31	439216	5	0	1	0	0.309205	0.306735	0.195224	0.0754085	0.0615837	0.127775	0.0699623	0.108086	3		0	1	1
32	2.41468e+06	5	0	1	0	0.518179	0.290185	0.21655	0.0771473	0.0641538	0.149301	0.0592954	0.102592	1	0	0	0	0	0	0	0	0
33	241957	5	0	1	1	0.440955	0.223143	0.164143	0.115468	0.0611141	0.253651	0.0494861	0.0868036	1		1	1	1

## Sheet: Leader Platform
		Variety-based Positiong			Gender-based Positiong	Region-based Positiong							Resource ownership
Type	Performance	Search goods	Experience goods	Credence goods	Female	East	South	North	Central	Southwest	Northwest	Northeast
1	16523368	1	0	0	0.554482	0.318277	0.122841	0.164133	0.134417	0.114693	0.0702596	0.0753796	1
2	2.89176e+07	1	1	0	0.448749	0.303312	0.13435	0.161853	0.131106	0.13382	0.0684655	0.0670929	1
3	1.808e+06	1	1	0	0.370398	0.308208	0.176492	0.15674	0.122212	0.116147	0.0639592	0.0562421	1
4	452796	1	0	1	0.561968	0.321145	0.129837	0.162702	0.123653	0.131119	0.0720379	0.0595065	1
5	2104512	0	1	0	0.468066	0.293176	0.0947386	0.26406	0.111641	0.11466	0.0588341	0.0628898	1
